# Supplementary material for: Cold Plasma Treatment Enhances Drought Tolerance of Alfalfa (Medicago sativa L.) Seeds by Modulating Physiological Responses and Transcriptomic Profiles
Source: Antioxidants (Basel). 2026 May 28;15(6):681. doi: 10.3390/antiox15060681 (PMC13295987; doi:10.3390/antiox15060681)
Supplement: Supplementary file 1 [file antioxidants-15-00681-s001.zip]

Archive with 1 entries (1 files):
- antioxidants-4288829-supplementary.pdf
